# Supplementary material for: Functional Insights of Salinity Stress-Related Pathways in Metagenome-Resolved Methanothrix Genomes
Source: Appl Environ Microbiol. 2022 Apr 28;88(10):e02449-21. doi: 10.1128/aem.02449-21 (PMC9128505; doi:10.1128/aem.02449-21)
Supplement: Supplemental file 1 — Data Set S1. Download aem.02449-21-s0002.xlsx, XLSX file, 0.02 MB [file aem.02449-21-s0002.xlsx]

## Sheet: BLASTp_HMM_hits
Genome	Gene
Genome	ablA			ablB			ectA			ectB			ectC			OST			psy			pds
	Gene locus; BLASTP E-value	Gene locus; HMM hit E-value	Core gene group	Gene locus; BLASTP E-value	Gene locus; HMM hit E-value	Core gene group	Gene locus; BLASTP E-value	Gene locus; HMM hit E-value	Core gene group	Gene locus; BLASTP E-value	Gene locus; HMM hit E-value	Core gene group	Gene locus; BLASTP E-value	Gene locus; HMM hit E-value	Core gene group	Gene locus; BLASTP E-value	Gene locus; HMM hit E-value	Core gene group	Gene locus; BLASTP E-value	Gene locus; HMM hit E-value	Core gene group	Gene locus; BLASTP E-value	Gene locus; HMM hit E-value	Core gene group
Methanothrix_A harundinacea_D MAG_279	METHAHR3_v1_50049; 5.72e-122	METHAHR3_v1_50049; 1.4e-124	Methanothrix_A	METHAHR3_v1_30015; 1.47e-05	METHAHR3_v1_30015; 0.011	Methanothrix_A	METHAHR3_v1_300005; 1.33e-73	METHAHR3_v1_300005; 2.3e-76	Methanothrix_A accessory	METHAHR3_v1_300004; 0	METHAHR3_v1_300004; 6.1e-267	Methanothrix_A + Methanothrix	METHAHR3_v1_300003; 6.02e-81	METHAHR3_v1_300003; 7.1e-83	Methanothrix_A + Methanothrix	METHAHR3_v1_200012; 0	METHAHR3_v1_200012; 3.7e-177	Methanothrix_A					METHAHR3_v1_550016; 7.3e-05	Methanothrix_A accessory
	METHAHR3_v1_710006; 2.73e-41	METHAHR3_v1_710006; 3.9e-46	Methanothrix_A accessory		METHAHR3_v1_490031; 0.0066	Methanothrix_A	METHAHR3_v1_420011; 1.09e-05		Methanothrix_A accessory	METHAHR3_v1_260087; 3.05e-139	METHAHR3_v1_260087; 2.9e-132	Methanothrix_A + Methanothrix				METHAHR3_v1_580020; 2.18e-109	METHAHR3_v1_580020; 4.3e-65	Methanothrix_A
	METHAHR3_v1_280039; 1.79e-05		Methanothrix_A MAG_279							METHAHR3_v1_260094; 3.28e-58	METHAHR3_v1_260094; 2.4e-51	Non-core				METHAHR3_v1_630003; 3.69e-106	METHAHR3_v1_630003; 5e-64	Methanothrix_A
										METHAHR3_v1_40034; 9.22e-21	METHAHR3_v1_40034; 4.5e-17	Non-core				METHAHR3_v1_750006; 6.78e-106	METHAHR3_v1_750006; 5.3e-67	Methanothrix_A
Methanothrix_A MAG_280	METHAR1_v1_1500004; 3.02e-120	METHAR1_v1_1500004; 1.2e-124	Methanothrix_A	METHAR1_v1_480023; 5.15e-05	METHAR1_v1_480023; 0.011	Methanothrix_A				METHAR1_v1_670001; 0	METHAR1_v1_670001; 6.5e-188	Methanothrix_A + Methanothrix	METHAR1_v1_670002; 8.43e-75	METHAR1_v1_670002; 6.8e-76	Methanothrix_A + Methanothrix	METHAR1_v1_220001; 7.27e-169	METHAR1_v1_220001; 1.3e-158	Methanothrix_A
	METHAR1_v1_680001; 1.94e-45	METHAR1_v1_680001; 6e-50	Methanothrix_A							METHAR1_v1_1490001; 5.50e-98	METHAR1_v1_1490001; 3e-93	Non core				METHAR1_v1_470002; 8.79e-66	METHAR1_v1_470002; 3.7e-64	Methanothrix_A
										METHAR1_v1_990003; 3.89e-60	METHAR1_v1_990003; 4.4e-52	Non core				METHAR1_v1_660015; 5.2e-104	METHAR1_v1_660015; 4.9e-64	Methanothrix_A
										METHAR1_v1_580013; 3.55e-07	METHAR1_v1_580013; 0.0022	Non core
Methanothrix MAG_281	METHSR3_v1_1420003; 1.00e-44	METHSR3_v1_1420003; 8.4e-52	Methanothrix				METHSR3_v1_1960001; 1.1e-116	METHSR3_v1_1960001; 1.1e-116	Methanothrix	METHSR3_v1_1960002; 0	METHSR3_v1_1960002; 2.4e-288	Methanothrix_A + Methanothrix	METHSR3_v1_1960003; 6.68E-117	METHSR3_v1_1960003; 8.9e-103	Methanothrix_A + Methanothrix	METHSR3_v1_820001; 2.35e-68	METHSR3_v1_820001; 3.2e-173	Methanothrix				METHSR3_v1_2070003; 1.71e-07	METHSR3_v1_2070003; 9.7e-10	Methanothrix
							METHSR3_v1_1580022; 1.2e-15	METHSR3_v1_1580022; 1.2e-15	Methanothrix	METHSR3_v1_1610037; 6.79e-50	METHSR3_v1_1610037; 4.3e-44	Non-core	METHSR3_v1_1600002; 7.6e-05		Non-core	METHSR3_v1_1950005; 1.38e-114	METHSR3_v1_1950005; 2.6e-65	Methanothrix
							METHSR3_v1_1570004; 2.3e-06	METHSR3_v1_1570004; 0.0002	Methanothrix	METHSR3_v1_2250005; 1.55e-21	METHSR3_v1_2250005; 2.3e-15	Non-core				METHSR3_v1_610014; 4.12e-25	METHSR3_v1_610014; 1.9e-20	Methanothrix
																METHSR3_v1_800003; 8.97e-07
Methanothrix_A harundinacea_D 6Ac	WP_014586563.1; 1.13e-120	WP_014586563.1; 5.4e-124	Methanothrix_A				WP_014586858.1; 8.45e-09	WP_014586858.1; 5.1e-05	Methanothrix_A accessory	WP_048144921.1; 0	WP_048144921.1; 5.6e-274	Methanothrix_A + Methanothrix	WP_014587008.1; 3.75e-122	WP_014587008.1; 1.3e-92	Methanothrix_A + Methanothrix	WP_014586987.1; 1.17e-92	WP_014586987.1; 1.2e-50	Methanothrix_A accessory					WP_014586170.1; 0.0026	Methanothrix_A + Methanothrix
	WP_014587284.1; 1.19e-40	WP_014587284.1; 2.8e-44	Methanothrix_A + Methanothrix				WP_014586477.1; 1.54e-05	WP_014586477.1; 0.0056	Non-core	WP_143763434.1; 6.69e-58	WP_143763434.1; 8.4e-51	Non-core				WP_014587269.1; 2.33e-96	WP_014587269.1; 1.6e-63	S					WP_014586631.1; 0.0031	Methanothrix_A + Methanothrix
	WP_048144651.1; 3.64e-05	WP_048144651.1; 0.0041	Non-core				WP_014587560.1; 1.38e-09		Methanothrix_A	WP_014586826.1; 8.20e-20	WP_014586826.1; 3.6e-15	Non-core				WP_143763300.1; 1.18e-106	WP_143763300.1; 2.7e-60	Methanothrix_A					WP_014585804.1; 0.018	Methanothrix_A + Methanothrix
	WP_014586468.1; 3.61e-05		Non-core													WP_048144291.1; 1.08e-161	WP_048144291.1; 3.4e-157
Methanothrix_A harundinacea_D	KUK95837.1; 3.03e-122	KUK95837.1; 3.4e-124	Methanothrix_A	KUK97118.1; 1.55e-05	KUK97118.1; 0.012	Methanothrix_A	KUK96321.1; 8.20e-74	KUK96321.1; 1e-75	Methanothrix_A accessory	KUK96322.1; 0	KUK96322.1; 6.3e-267	Methanothrix_A + Methanothrix	KUK96323.1; 5.79e-81	KUK96323.1; 8.1e-83	Methanothrix_A + Methanothrix	KUK94790.1; 5.82e-62	KUK94790.1; 7.5e-62	Methanothrix_A					KUK94466.1; 7.7e-05	Methanothrix_A accessory
	KUK97622.1; 1.82e-42	KUK97622.1; 1.3e-47	Methanothrix_A + Methanothrix				KUK95752.1; 5.05e-06	KUK95752.1; 0.011	Methanothrix_A	KUK94066.1; 0	KUK94066.1; 4e-262	Methanothrix_A + Methanothrix				KUK95651.1; 0	KUK95651.1; 1e-177	Methanothrix_A
	KUK95065.1; 1.33e-05		Methanothrix_A							KUK97242.1; 2.97e-60	KUK97242.1; 4.9e-53	Non-core				KUK96843.1; 7.84e-109	KUK96843.1; 4.9e-65	Methanothrix_A
	KUK95798.1; 2.94e-05		Non-core							KUK97247.1; 2.93e-139	KUK97247.1; 3e-132	Methanothrix_A + Methanothrix				KUK97637.1; 4.58e-106	KUK97637.1; 1.4e-66	Methanothrix_A
										KUK95902.1; 1.05e-20	KUK95902.1; 5.4e-17	Non-core
Methanothrix soehngenii	WP_048132522.1; 9.92e-45	WP_048132522.1; 9.3e-52	Non-core				WP_052297527.1; 1.6e-116	WP_052297527.1; 1.6e-116	Methanothrix	WP_202795843.1; 0	WP_202795843.1; 2.5e-288	Methanothrix_A + Methanothrix	WP_013718966.1; 6.41e-117	WP_013718966.1; 9.7e-103	Methanothrix_A + Methanothrix	WP_157863702.1; 1.92e-161	WP_157863702.1; 1.2e-172	Methanothrix				WP_013718245.1; 2.03e-07	WP_013718245.1; 2e-10	Methanothrix
							WP_013720620.1; 2.27e-06	WP_013720620.1; 0.00022	Methanothrix	WP_157863946.1; 2.63e-51	WP_157863946.1; 3.2e-45	Non-core				WP_162144997.1; 2.79e-115	WP_162144997.1; 2.8e-65	Methanothrix				WP_013720210.1; 1.13e-06	WP_013720210.1; 3.3e-08	Methanothrix
										WP_048132884.1; 1.08e-21	WP_048132884.1; 1.4e-15	Non-core
										WP_048132538.1; 4.55e-05		Non-core
Methanococcus maripaludis C5	WP_011868375.1; 1.30e-58	WP_011868375.1; 8.2e-64	salinity adapted archaea	WP_011868432.1; 0	WP_011868432.1; 8.4e-162	salinity adapted archaea	WP_011868288.1; 5.44e-05		salinity adapted archaea	WP_011868252.1; 6.45e-59	WP_011868252.1; 5.7e-55	salinity adapted archaea				WP_011867931.1; 0	WP_011867931.1; 2.2e-298	salinity adapted archaea				WP_011869273.1; 8.03e-05	WP_011869273.1; 2.7e-06	salinity adapted archaea
	WP_011868431.1; 0	WP_011868431.1; 3.1e-276	salinity adapted archaea	WP_011869477.1; 2.26e-45		salinity adapted archaea				WP_011869215.1; 4.99e-24	WP_011869215.1; 5.1e-20	Non-core					WP_011867817.1; 0.0086	salinity adapted archaea				WP_011869503.1; 5.74e-05	WP_011869503.1; 0.00067	salinity adapted archaea
	WP_011868795.1; 4.16e-05	WP_011868795.1; 0.00056	salinity adapted archaea							WP_011868435.1; 2.88e-23	WP_011868435.1; 8.5e-17	salinity adapted archaea
	WP_011869099.1; 5.47e-61	WP_011869099.1; 1.9e-66	salinity adapted archaea								WP_011868152.1; 0.0074
Methanosarcina mazeii Go1	WP_011032884.1; 0	WP_011032884.1; 6.7e-257	salinity adapted archaea	WP_080503028.1; 0	WP_080503028.1; 3.5e-137	salinity adapted archaea	WP_080503104.1; 2.80e-10	WP_080503104.1; 9.2e-08	salinity adapted archaea	WP_011032001.1; 7.21e-60	WP_011032001.1; 1.6e-56	salinity adapted archaea				WP_011032597.1; 0	WP_011032597.1; 0	salinity adapted archaea				WP_011034411.1; 3.58e-11	WP_011034411.1; 4.1e-12	salinity adapted archaea
	WP_011032708.1; 1.97e-05		salinity adapted archaea		WP_011033434.1 0.0046		WP_011033434.1; 1.83e-06	WP_011033434.1; 0.00018	salinity adapted archaea	WP_011033352.1; 1.42e-59	WP_011033352.1; 2.7e-55	Non-core				WP_048045852.1; 0	WP_048045852.1; 0	salinity adapted archaea				WP_011034601.1; 3.92e-06	WP_011034601.1; 7.1e-08	salinity adapted archaea
							WP_011034569.1; 5.81e-07	WP_011034569.1; 0.00027	salinity adapted archaea	WP_011033683.1; 5.97e-21	WP_011033683.1; 4.4e-19	Non-core				WP_137726848.1; 0	WP_137726848.1; 1.4e-139	salinity adapted archaea					WP_011032010.1; 1.4e-06	Non-core
																						WP_011035220.1; 5.03e-05	WP_011035220.1; 7.2e-06	salinity adapted archaea
Haloferax volcanii Ds2	WP_004042026.1; 0.00000242	WP_004042026.1; 0.0051	salinity adapted archaea				WP_004041834.1; 1.16e-05	WP_004041834.1; 0.0001	salinity adapted archaea	WP_004041108.1; 5.63e-88	WP_004041108.1; 2.6e-81	salinity adapted archaea				WP_013035363.1; 0	WP_013035363.1; 0	salinity adapted archaea	WP_013035444.1; 0	WP_013035444.1; 6.9e-214	salinity adapted archaea	WP_004042523.1; 0	WP_004042523.1; 0	salinity adapted archaea
	WP_004043816.1; 4.9e-05	WP_004043816.1; 0.01								WP_004041281.1; 6.82e-73	WP_004041281.1; 8.2e-70	salinity adapted archaea							WP_004042512.1; 0	WP_004042512.1; 7.3e-142	salinity adapted archaea	WP_004044119.1; 4.46e-11	WP_004044119.1; 1.1e-10	salinity adapted archaea
										WP_004041085.1; 7.18e-54	WP_004041085.1; 2.1e-51	salinity adapted archaea										WP_004042118.1; 1.11e-06	WP_004042118.1; 3.5e-08	salinity adapted archaea
										WP_004045048.1; 1.48e-46	WP_004045048.1; 1.6e-41	salinity adapted archaea											WP_004044270.1; 4.7e-06	salinity adapted archaea
										WP_004043222.1; 1.28e-39	WP_004043222.1; 1.4e-37	salinity adapted archaea											WP_004042230.1; 7e-06	salinity adapted archaea
										WP_004041975.1; 7.52e-33	WP_004041975.1; 1.4e-37	salinity adapted archaea											WP_004044825.1; 4.5e-05	salinity adapted archaea
										WP_004044687.1; 7.34e-30	WP_004044687.1; 3.7e-26	salinity adapted archaea
										WP_004041277.1; 7.71e-29	WP_004041277.1; 9.1e-26	salinity adapted archaea
										WP_004045135.1; 5.55e-22	WP_004045135.1; 9.2e-18	salinity adapted archaea
