# Supplementary material for: Functional Insights of Salinity Stress-Related Pathways in Metagenome-Resolved Methanothrix Genomes
Source: Appl Environ Microbiol. 2022 Apr 28;88(10):e02449-21. doi: 10.1128/aem.02449-21 (PMC9128505; doi:10.1128/aem.02449-21)
Supplement: Supplemental file 2 — Data Set S2. Download aem.02449-21-s0003.xlsx, XLSX file, 0.01 MB [file aem.02449-21-s0003.xlsx]

## Sheet: GTDB-Tk archaea
user_genome	classification	fastani_reference	fastani_reference_radius	fastani_taxonomy	fastani_ani	fastani_af	closest_placement_reference	closest_placement_taxonomy	closest_placement_ani	closest_placement_af	pplacer_taxonomy	classification_method	note	other_related_references(genome_id,species_name,radius,ANI,AF)	aa_percent	translation_table	red_value	warnings
MAG_284	d__Archaea;p__Halobacterota;c__Methanomicrobia;o__Methanomicrobiales;f__Methanocullaceae;g__;s__	N/A	N/A	N/A	N/A	N/A	N/A	N/A	N/A	N/A	d__Archaea;p__Halobacterota;c__Methanomicrobia;o__Methanomicrobiales;f__Methanocullaceae;g__;s__	Placement	taxonomic classification fully defined by topology	N/A	81.25	11	0.797194	N/A
MAG_297	d__Archaea;p__Micrarchaeota;c__Micrarchaeia;o__;f__;g__;s__	N/A	N/A	N/A	N/A	N/A	N/A	N/A	N/A	N/A	d__Archaea;p__Micrarchaeota;c__Micrarchaeia;o__;f__;g__;s__	Placement	taxonomic novelty determined using RED	N/A	75	11	0.452333	N/A
MAG_292	d__Archaea;p__Euryarchaeota;c__Thermococci;o__Methanofastidiosales;f__;g__;s__	N/A	N/A	N/A	N/A	N/A	N/A	N/A	N/A	N/A	d__Archaea;p__Euryarchaeota;c__Thermococci;o__;f__;g__;s__	Placement	taxonomic novelty determined using RED	N/A	78.04	11	0.452286	N/A
MAG_291	d__Archaea;p__Euryarchaeota;c__Methanobacteria;o__Methanobacteriales;f__Methanobacteriaceae;g__Methanobrevibacter_C;s__Methanobrevibacter_C arboriphilus_A	GCF_000513315.1	95	d__Archaea;p__Euryarchaeota;c__Methanobacteria;o__Methanobacteriales;f__Methanobacteriaceae;g__Methanobrevibacter_C;s__Methanobrevibacter_C arboriphilus_A	98.19	0.93	GCF_000513315.1	d__Archaea;p__Euryarchaeota;c__Methanobacteria;o__Methanobacteriales;f__Methanobacteriaceae;g__Methanobrevibacter_C;s__Methanobrevibacter_C arboriphilus_A	98.19	0.93	d__Archaea;p__Euryarchaeota;c__Methanobacteria;o__Methanobacteriales;f__Methanobacteriaceae;g__Methanobrevibacter_C;s__	ANI/Placement	topological placement and ANI have congruent species assignments	GCF_002072215.1, s__Methanobrevibacter_C arboriphilus, 95.0, 94.23, 0.9; GCF_001639285.1, s__Methanobrevibacter_C cuticularis, 95.0, 78.19, 0.45	94.79	11	N/A	N/A
MAG_282	d__Archaea;p__Halobacterota;c__Methanosarcinia;o__Methanosarcinales;f__Methanosarcinaceae;g__Methanomethylovorans;s__	GCF_000328665.1	95	d__Archaea;p__Halobacterota;c__Methanosarcinia;o__Methanosarcinales;f__Methanosarcinaceae;g__Methanomethylovorans;s__Methanomethylovorans hollandica	87.34	0.76	N/A	N/A	N/A	N/A	d__Archaea;p__Halobacterota;c__Methanosarcinia;o__Methanosarcinales;f__Methanosarcinaceae;g__Methanomethylovorans;s__	Placement	taxonomic classification fully defined by topology	GCA_001896725.1, s__Methanomethylovorans sp001896725, 95.0, 82.07, 0.64; GCA_002508425.1, s__Methanomethylovorans sp002508425, 95.0, 81.46, 0.62	75.84	11	0.960057	N/A
MAG_298	d__Archaea;p__Nanoarchaeota;c__Nanoarchaeia;o__Woesearchaeales;f__21-14-0-10-32-9;g__21-14-0-10-32-9;s__	N/A	N/A	N/A	N/A	N/A	N/A	N/A	N/A	N/A	d__Archaea;p__Nanoarchaeota;c__Nanoarchaeia;o__Woesearchaeales;f__;g__;s__	Placement	taxonomic novelty determined using RED	N/A	77.05	11	0.827878	N/A
MAG_295	d__Archaea;p__Asgardarchaeota;c__Heimdallarchaeia;o__UBA460;f__UBA460;g__;s__	N/A	N/A	N/A	N/A	N/A	N/A	N/A	N/A	N/A	d__Archaea;p__Asgardarchaeota;c__Heimdallarchaeia;o__;f__;g__;s__	Placement	taxonomic novelty determined using RED	N/A	93.87	11	0.739808	N/A
MAG_296	d__Archaea;p__Micrarchaeota;c__Micrarchaeia;o__;f__;g__;s__	N/A	N/A	N/A	N/A	N/A	N/A	N/A	N/A	N/A	d__Archaea;p__Micrarchaeota;c__Micrarchaeia;o__;f__;g__;s__	Placement	taxonomic novelty determined using RED	N/A	77.77	11	0.448282	N/A
MAG_294	d__Archaea;p__Euryarchaeota;c__Thermococci;o__Methanofastidiosales;f__Methanofastidiosaceae;g__Methanofastidiosum;s__	UBA9950	95	d__Archaea;p__Euryarchaeota;c__Thermococci;o__Methanofastidiosales;f__Methanofastidiosaceae;g__Methanofastidiosum;s__Methanofastidiosum sp9950u	84.15	0.47	N/A	N/A	N/A	N/A	d__Archaea;p__Euryarchaeota;c__Thermococci;o__Methanofastidiosales;f__Methanofastidiosaceae;g__Methanofastidiosum;s__	Placement	taxonomic classification fully defined by topology	GCA_001587715.1, s__Methanofastidiosum sp001587715, 95.0, 83.43, 0.53; GCA_001587575.1, s__Methanofastidiosum sp001587575, 95.0, 81.88, 0.6; GCA_001587595.1, s__Methanofastidiosum sp001587595, 95.0, 79.46, 0.43; GCA_001587675.1, s__Methanofastidiosum sp001587675, 95.0, 79.28, 0.36	93.97	11	0.960398	N/A
MAG_280	d__Archaea;p__Halobacterota;c__Methanosarcinia;o__Methanotrichales;f__Methanotrichaceae;g__Methanothrix_A;s__	GCA_002506535.1	95	d__Archaea;p__Halobacterota;c__Methanosarcinia;o__Methanotrichales;f__Methanotrichaceae;g__Methanothrix_A;s__Methanothrix_A harundinacea_B	89.26	0.84	N/A	N/A	N/A	N/A	d__Archaea;p__Halobacterota;c__Methanosarcinia;o__Methanotrichales;f__Methanotrichaceae;g__Methanothrix_A;s__	Placement	taxonomic classification fully defined by topology	GCF_000235565.1, s__Methanothrix_A harundinacea, 95.0, 84.75, 0.82; GCA_001602645.1, s__Methanothrix_A sp001602645, 95.0, 83.62, 0.76; GCA_001509375.1, s__Methanothrix_A harundinacea_D, 95.0, 81.69, 0.68; GCA_002502785.1, s__Methanothrix_A harundinacea_A, 95.0, 81.35, 0.63; UBA9297, s__Methanothrix_A sp9297u, 95.0, 80.04, 0.51	92.66	11	0.962366	N/A
MAG_288	d__Archaea;p__Euryarchaeota;c__Methanobacteria;o__Methanobacteriales;f__Methanobacteriaceae;g__Methanobacterium;s__Methanobacterium subterraneum	GCF_002813695.1	95	d__Archaea;p__Euryarchaeota;c__Methanobacteria;o__Methanobacteriales;f__Methanobacteriaceae;g__Methanobacterium;s__Methanobacterium subterraneum	98.34	0.91	GCF_002813695.1	d__Archaea;p__Euryarchaeota;c__Methanobacteria;o__Methanobacteriales;f__Methanobacteriaceae;g__Methanobacterium;s__Methanobacterium subterraneum	98.34	0.91	d__Archaea;p__Euryarchaeota;c__Methanobacteria;o__Methanobacteriales;f__Methanobacteriaceae;g__Methanobacterium;s__	ANI/Placement	topological placement and ANI have congruent species assignments	GCA_000309865.1, s__Methanobacterium sp000309865, 95.0, 82.61, 0.6; GCF_000302455.1, s__Methanobacterium formicicum_A, 95.0, 81.88, 0.64; GCA_001316325.1, s__Methanobacterium formicicum, 95.0, 81.14, 0.61; GCF_000499765.1, s__Methanobacterium sp000499765, 95.0, 80.38, 0.49; GCA_002496805.1, s__Methanobacterium sp002496805, 95.0, 79.17, 0.3	98.89	11	N/A	N/A
MAG_290	d__Archaea;p__Euryarchaeota;c__Methanobacteria;o__Methanobacteriales;f__Methanobacteriaceae;g__;s__	N/A	N/A	N/A	N/A	N/A	N/A	N/A	N/A	N/A	d__Archaea;p__Euryarchaeota;c__Methanobacteria;o__Methanobacteriales;f__Methanobacteriaceae;g__;s__	Placement	taxonomic novelty determined using RED	N/A	98.15	11	0.832026	N/A
MAG_293	d__Archaea;p__Euryarchaeota;c__Thermococci;o__Methanofastidiosales;f__;g__;s__	N/A	N/A	N/A	N/A	N/A	N/A	N/A	N/A	N/A	d__Archaea;p__Euryarchaeota;c__Thermococci;o__;f__;g__;s__	Placement	taxonomic novelty determined using RED	N/A	88.56	11	0.463276	N/A
MAG_283	d__Archaea;p__Halobacterota;c__Methanomicrobia;o__Methanomicrobiales;f__Methanocullaceae;g__Methanoculleus;s__Methanoculleus marisnigri	GCF_000015825.1	95	d__Archaea;p__Halobacterota;c__Methanomicrobia;o__Methanomicrobiales;f__Methanocullaceae;g__Methanoculleus;s__Methanoculleus marisnigri	98.89	0.91	GCF_000015825.1	d__Archaea;p__Halobacterota;c__Methanomicrobia;o__Methanomicrobiales;f__Methanocullaceae;g__Methanoculleus;s__Methanoculleus marisnigri	98.89	0.91	d__Archaea;p__Halobacterota;c__Methanomicrobia;o__Methanomicrobiales;f__Methanocullaceae;g__Methanoculleus;s__	ANI/Placement	topological placement and ANI have congruent species assignments	GCF_000691865.1, s__Methanoculleus sp000691865, 95.0, 94.42, 0.77; GCF_001017125.1, s__Methanoculleus sediminis, 95.0, 93.06, 0.84; GCF_001602375.1, s__Methanoculleus horonobensis, 95.0, 92.34, 0.82; GCF_900095385.1, s__Methanoculleus chikugoensis_A, 95.0, 90.4, 0.81; GCA_001315965.1, s__Methanoculleus chikugoensis, 95.0, 89.31, 0.68; GCA_002498065.1, s__Methanoculleus sp002498065, 95.0, 89.18, 0…	97.35	11	N/A	N/A
MAG_287	d__Archaea;p__Euryarchaeota;c__Methanobacteria;o__Methanobacteriales;f__Methanobacteriaceae;g__Methanobacterium;s__	GCA_000309865.1	95	d__Archaea;p__Euryarchaeota;c__Methanobacteria;o__Methanobacteriales;f__Methanobacteriaceae;g__Methanobacterium;s__Methanobacterium sp000309865	79.7	0.51	N/A	N/A	N/A	N/A	d__Archaea;p__Euryarchaeota;c__Methanobacteria;o__Methanobacteriales;f__Methanobacteriaceae;g__Methanobacterium;s__	Placement	taxonomic classification fully defined by topology	GCF_000302455.1, s__Methanobacterium formicicum_A, 95.0, 79.68, 0.51; GCF_002813695.1, s__Methanobacterium subterraneum, 95.0, 79.61, 0.47; GCA_001316325.1, s__Methanobacterium formicicum, 95.0, 79.37, 0.42; GCF_000499765.1, s__Methanobacterium sp000499765, 95.0, 79.28, 0.34; GCA_002496805.1, s__Methanobacterium sp002496805, 95.0, 78.89, 0.35	93.62	11	0.898819	N/A
MAG_285	d__Archaea;p__Halobacterota;c__Methanomicrobia;o__Methanomicrobiales;f__Methanoregulaceae;g__SD8;s__	GCA_002509485.1	95	d__Archaea;p__Halobacterota;c__Methanomicrobia;o__Methanomicrobiales;f__Methanoregulaceae;g__SD8;s__SD8 sp002509485	94.95	0.66	N/A	N/A	N/A	N/A	d__Archaea;p__Halobacterota;c__Methanomicrobia;o__Methanomicrobiales;f__Methanoregulaceae;g__SD8;s__	Placement	taxonomic classification fully defined by topology	GCA_001412335.1, s__SD8 sp001412335, 95.0, 92.9, 0.68	83.04	11	0.991173	N/A
MAG_289	d__Archaea;p__Euryarchaeota;c__Methanobacteria;o__Methanobacteriales;f__Methanobacteriaceae;g__UBA117;s__UBA117 sp002494785	GCA_002494785.1	95	d__Archaea;p__Euryarchaeota;c__Methanobacteria;o__Methanobacteriales;f__Methanobacteriaceae;g__UBA117;s__UBA117 sp002494785	99.59	0.99	GCA_002494785.1	d__Archaea;p__Euryarchaeota;c__Methanobacteria;o__Methanobacteriales;f__Methanobacteriaceae;g__UBA117;s__UBA117 sp002494785	99.59	0.99	d__Archaea;p__Euryarchaeota;c__Methanobacteria;o__Methanobacteriales;f__Methanobacteriaceae;g__;s__	ANI/Placement	topological placement and ANI have congruent species assignments	N/A	84	11	N/A	N/A
MAG_286	d__Archaea;p__Euryarchaeota;c__Methanobacteria;o__Methanobacteriales;f__Methanobacteriaceae;g__Methanobacterium;s__	GCA_002496805.1	95	d__Archaea;p__Euryarchaeota;c__Methanobacteria;o__Methanobacteriales;f__Methanobacteriaceae;g__Methanobacterium;s__Methanobacterium sp002496805	83.55	0.79	N/A	N/A	N/A	N/A	d__Archaea;p__Euryarchaeota;c__Methanobacteria;o__Methanobacteriales;f__Methanobacteriaceae;g__Methanobacterium;s__	Placement	taxonomic classification fully defined by topology	GCA_000309865.1, s__Methanobacterium sp000309865, 95.0, 79.14, 0.48; GCF_000302455.1, s__Methanobacterium formicicum_A, 95.0, 79.12, 0.5; GCF_002813695.1, s__Methanobacterium subterraneum, 95.0, 78.92, 0.49; GCA_001316325.1, s__Methanobacterium formicicum, 95.0, 78.62, 0.4; GCF_000499765.1, s__Methanobacterium sp000499765, 95.0, 78.56, 0.37	85.79	11	0.931013	N/A
MAG_279	d__Archaea;p__Halobacterota;c__Methanosarcinia;o__Methanotrichales;f__Methanotrichaceae;g__Methanothrix_A;s__Methanothrix_A harundinacea_D	GCA_001509375.1	95	d__Archaea;p__Halobacterota;c__Methanosarcinia;o__Methanotrichales;f__Methanotrichaceae;g__Methanothrix_A;s__Methanothrix_A harundinacea_D	99.54	0.92	GCA_001509375.1	d__Archaea;p__Halobacterota;c__Methanosarcinia;o__Methanotrichales;f__Methanotrichaceae;g__Methanothrix_A;s__Methanothrix_A harundinacea_D	99.54	0.92	d__Archaea;p__Halobacterota;c__Methanosarcinia;o__Methanotrichales;f__Methanotrichaceae;g__Methanothrix_A;s__	ANI/Placement	topological placement and ANI have congruent species assignments	GCA_002502785.1, s__Methanothrix_A harundinacea_A, 95.0, 83.63, 0.79; GCA_001602645.1, s__Methanothrix_A sp001602645, 95.0, 82.93, 0.77; GCF_000235565.1, s__Methanothrix_A harundinacea, 95.0, 82.74, 0.78; GCA_002506535.1, s__Methanothrix_A harundinacea_B, 95.0, 82.15, 0.73; UBA9297, s__Methanothrix_A sp9297u, 95.0, 82.01, 0.58	89.93	11	N/A	N/A
MAG_281	d__Archaea;p__Halobacterota;c__Methanosarcinia;o__Methanotrichales;f__Methanotrichaceae;g__Methanothrix;s__Methanothrix soehngenii	GCF_000204415.1	95	d__Archaea;p__Halobacterota;c__Methanosarcinia;o__Methanotrichales;f__Methanotrichaceae;g__Methanothrix;s__Methanothrix soehngenii	99.15	0.98	GCF_000204415.1	d__Archaea;p__Halobacterota;c__Methanosarcinia;o__Methanotrichales;f__Methanotrichaceae;g__Methanothrix;s__Methanothrix soehngenii	99.15	0.98	d__Archaea;p__Halobacterota;c__Methanosarcinia;o__Methanotrichales;f__Methanotrichaceae;g__Methanothrix;s__	ANI/Placement	topological placement and ANI have congruent species assignments	GCA_002256595.1, s__Methanothrix sp002256595, 95.0, 78.41, 0.24; GCA_002505805.1, s__Methanothrix sp002505805, 95.0, 76.67, 0.18	93.44	11	N/A	N/A
